# Supplementary material for: Monitoring of Levosimendan Administration in Patients with Pulmonary Hypertension Undergoing Cardiac Surgery and Effect of Two Different Dosing Schemes on Hemodynamic and Echocardiographic Parameters
Source: Pharmaceuticals (Basel). 2023 May 30;16(6):815. doi: 10.3390/ph16060815 (PMC10305589; doi:10.3390/ph16060815)
Supplement: Supplementary file 1 [file pharmaceuticals-16-00815-s001.zip]

Archive with 1 entries (1 files):
- pharmaceuticals-2306287-supplementary.pdf
